# Supplementary material for: A novel intron mutation in FBN-1 gene identified in a pregnant woman with Marfan syndrome
Source: Hereditas. 2021 Jan 6;158:6. doi: 10.1186/s41065-020-00170-w (PMC7788922; doi:10.1186/s41065-020-00170-w)
Supplement: Supplementary file 1 — Additional file 1: Supplementary Table 1. Genes associated with thoracic aortic aneurysm and dissection. [file 41065_2020_170_MOESM1_ESM.xlsx]

## Sheet: Sheet1
Supplementary Table 1. Genes associated with thoracic aortic aneurysm and dissection
ACTA2
ADAMTSL4
B3GAT3
CBS
COL1A1
COL1A2
COL3A1
COL5A1
COL5A2
EFEMP2
ELN
FBN1
FBN2
FLNA
GAA
GATA5
HRAS
KCNJ8
MED12
MYH11
MYLK
NKX2-5
NOTCH1
PLOD1
PRKG1
PTPN11
SKI
SLC2A10
SMAD3
SMAD4
TGFB2
TGFB3
TGFBR1
TGFBR2
ZDHHC9
ATP7A
CHST14
ADAMTS2
B4GALT7
FKBP14
SLC39A13
MAT2A
MFAP5
TGFBR3
SMAD6
ABCC6
ALDH18A1
ATP6V0A2
B3GALT6
COL4A1
DSE
FBLN5
GORAB
LTBP4
PLOD3
PRDM5
PYCR1
RIN2
TNXB
ZNF469
COL11A1
COL18A1
COL2A1
COL9A1
COL9A2
UPF3B
VCAN
BGN
FOXE3
LOX
SMAD2
HCN4
COL4A5
PKD1
PKD2
ACVRL1
ADAMTS10
EMILIN1
ENG
GJA1
JAG1
